# Supplementary material for: Psychedelics reopen the social reward learning critical period
Source: Nature. 2023 Jun 14;618(7966):790–8. doi: 10.1038/s41586-023-06204-3 (PMC10284704; doi:10.1038/s41586-023-06204-3)
Supplement: Supplementary file 2 — Code to reproduce all the analyses in this Article. This version was frozen at time of resubmission. Subsequent versions, reformatted for increased accessibility, can be found at https://github.com/genesofeve/DolenPsychedelicOpenState. This project is licensed under the terms of the MIT license. Source Code 1 (MANOVA analysis relating to Fig. 4 and Extended Data Fig. 6), Source Code 2 (RNA sequencing analysis relating to Fig. 5 and Extended Data Fig. 10), Source Code 3 and Source Code 4 (regression analysis for Figs. 1 and 2 and Extended Data Figs. 2, 3, 5 and 7–9). [file 41586_2023_6204_MOESM2_ESM.zip]

Archive with 4 entries (4 files):
- 2021-08-13512C-s2/2021-08-13512C-SupCode1_MANOVAanalysis4RXXEtal2021.r
- 2021-08-13512C-s2/2021-08-13512C-SupCode2_RNAseqAnalysis.rmd
- 2021-08-13512C-s2/2021-08-13512C-SupCode3_CPPanalysis4RXXEtal2021.r
- 2021-08-13512C-s2/2021-08-13512C-SupCode4_CPPanalysis4RXXEtal2023.r
