# Supplementary material for: Psychedelics reopen the social reward learning critical period
Source: Nature. 2023 Jun 14;618(7966):790–8. doi: 10.1038/s41586-023-06204-3 (PMC10284704; doi:10.1038/s41586-023-06204-3)
Supplement: Supplementary file 2 — Code to reproduce all the analyses in this Article. This version was frozen at time of resubmission. Subsequent versions, reformatted for increased accessibility, can be found at https://github.com/genesofeve/DolenPsychedelicOpenState. This project is licensed under the terms of the MIT license. Source Code 1 (MANOVA analysis relating to Fig. 4 and Extended Data Fig. 6), Source Code 2 (RNA sequencing analysis relating to Fig. 5 and Extended Data Fig. 10), Source Code 3 and Source Code 4 (regression analysis for Figs. 1 and 2 and Extended Data Figs. 2, 3, 5 and 7–9). [file 41586_2023_6204_MOESM2_ESM.zip › 2021-08-13512C-s2/2021-08-13512C-SupCode3_CPPanalysis4RXXEtal2021.r]

---
title: "Updated analysis of CPP Behavior for RXX et al 2023"
output: html_notebook
date: "01/23/2023"
editor_options: 
  chunk_output_type: console
---

```{r init,echo=FALSE}
library(tidyverse)
library(plotly)
library(dplyr)
library(tidyr)
library(reshape2)
library(splines)
library(caret)
library(stringr)
theme_set(theme_classic())

#preprocess and format data
# jun
jd<-read.csv("LongFormat.csv",stringsAsFactors=FALSE, row.names=1)
jd<-data.frame(t(jd))
jd$treatment<-sapply(rownames(jd),function(x) unlist(strsplit(x,"[.]"))[1])
colnames(jd)[1]<-"age"
str(jd)

# romain
rd<-read.csv("data07112021.csv",stringsAsFactors=FALSE)
rd<-rd[,-1]
colnames(rd)<-paste(rd[1,],rd[2,],rd[3,],rd[4,],c(rep("training",15),rep("test",length(colnames(rd))-15)),sep=".")
rd<-lapply(rd[5:35,],as.numeric)
rdm<-melt(rd)
rdm<-rdm[-which(is.na(rdm$value)),]
colnames(rdm)[2]<-"variable"
rdm$age<-sapply(rdm$variable,function(x) unlist(strsplit(x,"[.]"))[1])
rdm$age<-as.numeric(gsub("P","",rdm$age))
rdm$genotype<-sapply(rdm$variable,function(x) unlist(strsplit(x,"[.]"))[2])
rdm$genotype[rdm$genotype=="Beta_arrestin"]<-"BetaArr2KO"
rdm$genotype[rdm$genotype=="Beta_arrestin "]<-"BetaArr2KO"
rdm$genotype<-as.factor(rdm$genotype)
rdm$genotype<-relevel(rdm$genotype,ref="WT")
rdm$treatment<-sapply(rdm$variable,function(x) unlist(strsplit(x,"[.]"))[3])
#rdm$treatment[rdm$treatment=="saline"]<-"Saline
rdm$treatment[rdm$treatment==" Psilocybin"]<-"Psilocybin" 
rdm$treatment[rdm$treatment=="ketanserin+LSD"]<-"LSD+Ketanserin" 

rdm$dpt<-sapply(rdm$variable,function(x) unlist(strsplit(x,"[.]"))[4])
rdm$dpt[grep("NA",rdm$dpt)]<-0
rdm$dpt<-as.numeric(rdm$dpt)
rdm$experiment<-sapply(rdm$variable,function(x) unlist(strsplit(x,"[.]"))[5])
str(rdm)
```

```{r Original_Nature_curve}

originalOnly<-ggplot(rdm[rdm$treatment=="None"&rdm$genotype=="WT",], aes(age, value)) + 
  stat_smooth(method = lm,formula = y~ns(x,knots=c(35,98))) + scale_shape_manual(values=c(15,19)) + 
  scale_color_manual(values=cmyFUN(None)) +
  labs(x = "Age", y = "Social preference score \n (normalized)") +
  theme(legend.position = "right")  

originalOnly

#subset to original controls only 
rdmc<-rdm[which(rdm$experiment=="training"),]

# Split the data into training and test set randomly 
#set.seed(123)
training.samples <- rdmc$variable %>%
  createDataPartition(p = 0.8, list = FALSE)
train.data  <- rdmc[training.samples, ]

```


```{r EDFig3}

k100indx<-grep("100.mg.kg",rownames(jd))
k100sindx<-which(jd$treatment=="Saline" & jd$age==98)

#b
t.test(jd$Pre[k100sindx],jd$Post[k100sindx],paired=TRUE)
#c
t.test(jd$Pre[k100indx],jd$Post[k100indx],paired=TRUE)
#d
t.test(jd$Normalized[k100indx],jd$Normalized[k100sindx])
t.test(jd$Subtracted[k100indx],jd$Subtracted[k100sindx])

#e
t.test(jd$Normalized[k100sindx],train.data$value[train.data$age==98])
t.test(jd$Normalized[k100indx],train.data$value[train.data$age==98])

```

```{r EDFig4}

p.1indx<-grep("0.1.mg.kg",rownames(jd))
p.2indx<-grep("0.2.mg.kg",rownames(jd))

#b
t.test(jd$Pre[p.1indx],jd$Post[p.1indx],paired=TRUE)
#c
t.test(jd$Pre[p.2indx],jd$Post[p.2indx],paired=TRUE)
#d
t.test(jd$Normalized[p.1indx],jd$Normalized[p.2indx])
t.test(jd$Subtracted[p.1indx],jd$Subtracted[p.2indx])

#e
t.test(jd$Normalized[p.1indx],train.data$value[train.data$age==105 |train.data$age==98])
t.test(jd$Normalized[p.2indx],train.data$value[train.data$age==105 |train.data$age==98])

```

```{r EDFig5}

Mindx<-jd$treatment=="MDMA" & jd$age<=42
Sindx<- jd$treatment=="Saline" & jd$age<=42

#b
t.test(jd$Pre[Sindx],jd$Post[Sindx],paired=TRUE)
#c
t.test(jd$Pre[Mindx],jd$Post[Mindx],paired=TRUE)
#d
t.test(jd$Normalized[Sindx],jd$Normalized[Mindx])
t.test(jd$Subtracted[Sindx],jd$Subtracted[Mindx])

#e
t.test(jd$Normalized[Sindx],train.data$value[train.data$age==42])
t.test(jd$Normalized[Mindx],train.data$value[train.data$age==42])

```

```{r EDFig6}

Lindx<-jd$treatment=="LSD" & jd$age==104
Sindx<- jd$treatment=="Saline" & jd$age==104

#b
t.test(jd$Pre[Sindx],jd$Post[Sindx],paired=TRUE)
#c
t.test(jd$Pre[Lindx],jd$Post[Lindx],paired=TRUE)
#d
t.test(jd$Normalized[Sindx],jd$Normalized[Lindx])
t.test(jd$Subtracted[Sindx],jd$Subtracted[Lindx])

#e
t.test(jd$Normalized[Sindx],train.data$value[train.data$age==42])
t.test(jd$Normalized[Mindx],train.data$value[train.data$age==42])

```


```{r EDFig7}
day9<-c(9142.662827,11449.30171,11146.94546,12512.33832,11592.92241,14972.39133,10659.12246,9386.418685,9749.079146,18165.1005,6661.171914,15140.52878)
day13<-c(5952.017218,11368.57452,11566.58207,10273.2721,11420.37483,11057.60902,8223.042522,7742.267358,11418.78797,17540.08642,5642.117889,15628.57291)
t.test(day9,day13,paired=TRUE)
```


```{r EDFig8}

Kindx<-grep("Ketamine.4.Days",rownames(jd))
Sindx<- grep("Saline.4.days",rownames(jd))

#b
t.test(jd$Pre[Sindx],jd$Post[Sindx],paired=TRUE)
#c
t.test(jd$Pre[Kindx],jd$Post[Kindx],paired=TRUE)
#d
t.test(jd$Normalized[Sindx],jd$Normalized[Kindx])
t.test(jd$Subtracted[Sindx],jd$Subtracted[Kindx])

#e
t.test(jd$Normalized[Sindx],train.data$value[train.data$age==98])
t.test(jd$Normalized[Kindx],train.data$value[train.data$age==98])

```


```{r EDFig9}

Mindx<-grep("MDMA.3.weeks",rownames(jd))
Iindx<- grep("ibogaine.3.weeks",rownames(jd))

#b
t.test(jd$Pre[Iindx],jd$Post[Iindx],paired=TRUE)
#c
t.test(jd$Pre[Mindx],jd$Post[Mindx],paired=TRUE)
#d
t.test(jd$Normalized[Iindx],jd$Normalized[Mindx])
t.test(jd$Subtracted[Iindx],jd$Subtracted[Mindx])

#e
t.test(jd$Normalized[Iindx],train.data$value[train.data$age==112])
t.test(jd$Normalized[Mindx],train.data$value[train.data$age==112])

```


```{r EDFig10}

Dindx<-grep("LSD.50ug.kg.48.hrs",rownames(jd))
Windx<- grep("LSD.50.ug.kg.4.weeks",rownames(jd))


#b
t.test(jd$Pre[Dindx],jd$Post[Dindx],paired=TRUE)
#c
t.test(jd$Pre[Windx],jd$Post[Windx],paired=TRUE)
#d
t.test(jd$Normalized[Dindx],jd$Normalized[Windx])
t.test(jd$Subtracted[Dindx],jd$Subtracted[Windx])

#e
t.test(jd$Normalized[Dindx],train.data$value[train.data$age==42])
t.test(jd$Normalized[Dindx],train.data$value[train.data$age==98])
t.test(jd$Normalized[Windx],train.data$value[train.data$age==126])

```


```{r splineFit2Original}

#subset to original controls only 
rdmc<-rdm[which(rdm$experiment=="training"),]

# Split the data into training and test set randomly 
#set.seed(123)
training.samples <- rdmc$variable %>%
  createDataPartition(p = 0.8, list = FALSE)
train.data  <- rdmc[training.samples, ]
test.data <- rdmc[-c(training.samples), ]


#fit ns-spline model with knots at 42, 98
train.data$splines <- ns(train.data$age,knots=c(35,98))
model <- lm(value~splines,data = train.data)
summary(model)
#Residual standard error: 0.1957 on 275 degrees of freedom
#Multiple R-squared:  0.1053,  Adjusted R-squared:  0.09556 
#F-statistic: 10.79 on 3 and 275 DF,  p-value: 1.003e-06

# check residuals 
plot (train.data$age ,bmodel$resid,xlab = "Age" , ylab = " Residual " )
plot (model$fitted.values ,bmodel$resid,xlab = "Fitted Value" , ylab = " Residual " )

pdf("plots/residualsVsAge.pdf")
plot (train.data$age ,model$resid,xlab = "Age" , ylab = " Residual " )
abline (h=0)
dev.off()

pdf("plots/residualsVsFit.pdf")
plot (model$fitted.values ,model$resid,xlab = "Fitted Value" , ylab = " Residual " )
abline (h=0)
dev.off()

#add model to df 
train.data<-cbind(train.data,predict(model, interval = 'confidence'))

# Model performance
data.frame(
  RMSE = RMSE(train.data$fit, train.data$value),
  R2 = R2(train.data$fit, train.data$value)
)
#       RMSE        R2
# 0.1942869 0.1053173

pdf("plots/control_curve.pdf")
  ggplot(train.data) + geom_point( aes(age, value),size=.5) +
  geom_line(aes(age, fit),size=3) +
  geom_ribbon(aes(x=age, ymin=lwr,ymax=upr), alpha=0.3) +
  labs(x = "Age", y = "Social preference score \n (normalized)") +
  scale_color_manual(values=c("#999999", "#E69F00", "#56B4E9")) +
  theme(legend.position = "right") +  geom_hline(yintercept = 1,linetype="dashed") 
dev.off()
```

```{r testFit2newControls_Sup2a}
# use new controls as test data
testing.samples<-intersect(grep("saline",rdm$variable),grep("WT",rdm$variable))
testing.samples<-c(testing.samples,intersect(grep("Saline",rdm$variable),grep("WT",rdm$variable)))
test.data <- rdm[testing.samples, ]

#update rdmc to include new controls 
rdmc<-rbind(rdmc,test.data)

# Make predictions
test.data$splines<-ns(test.data$age,knots=c(35,98))
predictions <- model %>% predict(test.data, interval = 'confidence')
# Model performance
data.frame(
  RMSE = RMSE(predictions, test.data$value),
  R2 = R2(predictions, test.data$value)
)
#       RMSE        R2
#  0.190984 0.01294398

# use new controls as test data
rdmc<-cbind(rdmc, rbind(predict(model, interval = 'confidence'),predictions))
str(rdmc)

pdf("plots/controls.pdf")
  ggplot(rdmc, aes(age, value,color=treatment)) + #geom_point()+
  stat_smooth(method = lm,formula = y~ns(x,knots=c(35,98))) + scale_shape_manual(values=c(15,19)) + 
  labs(x = "Age", y = "Social preference score \n (normalized)") +
  scale_color_manual(values=c("#999999", "#E69F00", "#56B4E9")) +
  theme(legend.position = "right")  + geom_hline(yintercept = 1,linetype="dashed")
dev.off()


#treatment effects for fit spline model with knots at 35, 98
rdmW$splines <- ns(rdmW$age,knots=c(35,98))
rdmW$treatment<-relevel(as.factor(rdmW$treatment),"None")
model <- lm(value~treatment+splines,data = rdmW)
summary(model)

```
